# Supplementary material for: Blood-Based Immune Profiling Combined with Machine Learning Discriminates Psoriatic Arthritis from Psoriasis Patients
Source: Int J Mol Sci. 2021 Oct 12;22(20):10990. doi: 10.3390/ijms222010990 (PMC8538368; doi:10.3390/ijms222010990)
Supplement: Supplementary file 1 [file ijms-22-10990-s001.zip]

Archive with 1 entries (1 files):
- ijms-1408687-supplementary.pdf
